# Supplementary material for: The Potential Anti-Cancer Effects of Polish Ethanolic Extract of Propolis and Quercetin on Glioma Cells Under Hypoxic Conditions
Source: Molecules. 2025 Jul 17;30(14):3008. doi: 10.3390/molecules30143008 (PMC12298029; doi:10.3390/molecules30143008)
Supplement: Supplementary file 1 [file molecules-30-03008-s001.zip]

Archive with 1 entries (1 files):
- molecules-3703678-supplementary.pdf
